# Supplementary material for: Schisandrin B Exerts Radiosensitizing Effects on Breast Cancer via Dual Mechanisms of Cell Cycle/DNA Repair and Gut Microbiota-Immune Axis Modulation
Source: Pharmaceuticals (Basel). 2026 Jun 1;19(6):883. doi: 10.3390/ph19060883 (PMC13304617; doi:10.3390/ph19060883)
Supplement: Supplementary file 1 [file pharmaceuticals-19-00883-s001.zip]

Archive with 3 entries (3 files):
- Fig S1.pdf
- Table S1.pdf
- Table S2.xlsx
