# Supplementary material for: Schisandrin B Exerts Radiosensitizing Effects on Breast Cancer via Dual Mechanisms of Cell Cycle/DNA Repair and Gut Microbiota-Immune Axis Modulation
Source: Pharmaceuticals (Basel). 2026 Jun 1;19(6):883. doi: 10.3390/ph19060883 (PMC13304617; doi:10.3390/ph19060883)
Supplement: Supplementary file 1 [file pharmaceuticals-19-00883-s001.zip › Table S2.xlsx]

## Sheet: Sheet1
Table S2. Primer sequences and amplification conditions in PCR experiments
Gene-Specific Primer Sequences Used in Real-time PCR
Gene	Forward primer (5′-3′)	Reverse primer (5′-3′)
Il10	GCTCTTACTGACTGGCATGAG	CGCAGCTCTAGGAGCATGTG
Il18	GACTCTTGCGTCAACTTCAAGG	CAGGCTGTCTTTTGTCAACGA
Cxcl10	AGTGCTGCCGTCATTTTCTG	TTAAGGAGCCCTTTTAGACCTTT
Ifng	ACGGCACAGTCATTGAAAGC	TGTGGGTTGTTGACCTCAAACT
Ddx58	ACAGAATGACAGCGGAGCAG	TCCCTTTAGTGTCTCGGATCTGTC
Actb	ATGCCCTGAGGCTCTTTTCC	CAGCTCAGTAACAGTCCGCC
Real-time PCR amplification conditions
	37°C for 2 minutes
	95°C for 30 seconds
40 cycles	95°C for 10 seconds
	56°C for 30 seconds
	72°C for 30 seconds
16SrDNA PCR amplification conditions
	95 °C for 5 minutes
40 cycles	95 °C for 30 seconds
	58 °C for 30 seconds
	72 °C for 45 seconds
	72 °C for 10 minutes
